# Supplementary material for: Surfing the web during pandemic flu: availability of World Health Organization recommendations on prevention
Source: BMC Public Health. 2010 Sep 20;10:561. doi: 10.1186/1471-2458-10-561 (PMC2955000; doi:10.1186/1471-2458-10-561)
Supplement: Additional file 1 — URL list. List of the URLs resulting from the searches launched on August 13th 2009 from the 4 proxy servers (Australia, Canada, UK, USA) on the 3 search engines (Google, Yahoo, MSN-Bing). [file 1471-2458-10-561-S1.XLS]

## Sheet: Foglio1
Country	Search Engine	URL
Australia	Google	www.health.qld.gov.au/swineflu/
Australia	Google	www.abc.net.au/news/stories/2009/04/27/2553633.htm
Australia	Google	www.abc.net.au/news/stories/2009/08/09/2650447.htm
Australia	Google	humanswineflu.health.vic.gov.au/
Australia	Google	www.healthemergency.gov.au/internet/healthemergency/publishing.nsf/Content/health-swine_influenza-index.htm
Australia	Google	www.theaustralian.news.com.au/story/0,25197,25926611-2702,00.html
Australia	Google	www.news.com.au/story/0,27574,25888083-23109,00.html
Australia	Google	www.flu.sa.gov.au/Swineflu.aspx
Australia	Google	www.smh.com.au/world/only-7-swine-flu-deaths-not-152-says-who-20090429-aml1.html
Australia	Google	www.pandemicflu.gov/
Australia	Yahoo	humanswineflu.health.vic.gov.au
Australia	Yahoo	flu.sa.gov.au/Swineflu.aspx
Australia	Yahoo	flu.sa.gov.au/Swineflu/Frequentlyaskedquestions.aspx
Australia	Yahoo	www.swinefluprotection.com.au
Australia	Yahoo	www.health.qld.gov.au/swineflu/
Australia	Yahoo	www.health2know.com/swine-flu
Australia	Yahoo	www.swineflukits.com.au
Australia	Yahoo	www.3aw.com.au/swineflu
Australia	Yahoo	www.ntnews.com.au/swine-flu
Australia	Yahoo	www.abc.net.au/news/events/swine-flu
Australia	MSN	humanswineflu.health.vic.gov.au
Australia	MSN	www.health.qld.gov.au/swineflu
Australia	MSN	humanswineflu.health.vic.gov.au/public/fact_sheet.htm
Australia	MSN	www.donateblood.com.au/page.aspx?​​IDDataTreeMenu=303
Australia	MSN	www.health.vic.gov.au/ideas/diseases/swine-influenza
Australia	MSN	www.abc.net.au/news/events/swine-flu
Australia	MSN	www.news.com.au/heraldsun/indepth/section/​​0,,5018989,00.html
Australia	MSN	www.health.wa.gov.au/swine_flu/home
Australia	MSN	access.health.qld.gov.au/hid/InfectionsandParasites/ViralInfections/​​swineFlu2009_​​fs.asp
Australia	MSN	www.ntnews.com.au/swine-flu
Canada	Google	www.phac-aspc.gc.ca/alert-alerte/swine_200904-eng.php
Canada	Google	www.cbc.ca/health/story/2009/08/07/swine-flu.html?ref=rss
Canada	Google	www.cbc.ca/health/story/2009/08/11/swine-flu.html
Canada	Google	http://www.ctv.ca/servlet/ArticleNews/story/CTVNews/20090424/swine_flu_090424/20090424/
Canada	Google	www.health.gov.on.ca/english/public/updates/archives/hu_09/swine_flu.html
Canada	Google	www.thestar.com/article/675500
Canada	Google	www.themarknews.com/articles/363-swine-flu-diary
Canada	Google	hlwiki.slais.ubc.ca/index.php/Swine_Flu_in_Canada_-_Information_Sources
Canada	Google	www.gov.bc.ca/govt/swine_flu.html
Canada	Google	www.globalresearch.ca/index.php?context=va&aid=14430
Canada	Yahoo	www.canada.com/health/swine-flu/index.html
Canada	Yahoo	www.cbc.ca/health/story/2009/04/24/f-swineflu-faq.html
Canada	Yahoo	www.gov.bc.ca/govt/swine_flu.html
Canada	Yahoo	www.fraserhealth.ca/swineflu
Canada	Yahoo	www.calgaryherald.com/health/swine-flu/index.html
Canada	Yahoo	www.ctv.ca/servlet/ArticleNews/story/CTVNews/20090424/swine_flu_090424/20090424?hub=Health
Canada	Yahoo	health.gov.on.ca/english/public/updates/archives/hu_09/swine_flu.html
Canada	Yahoo	www.leaderpost.com/health/swine-flu/index.html
Canada	Yahoo	www.cp24.com/servlet/an/local/CTVNews/20090430/090430_swine_canada/20090430?hub=CP24Home
Canada	Yahoo	dsc.discovery.com/news/swine-flu-outbreak
Canada	MSN	www.cfra.com/?cat=3&nid=64746
Canada	MSN	www.phac-aspc.gc.ca/alert-alerte/swine-porcine/faq_rg_swine-eng.php
Canada	MSN	www.canada.com/health/swine-flu/index.html
Canada	MSN	mirror.uncyc.org/wiki/Swine_Flu
Canada	MSN	www.fraserhealth.ca/swineflu
Canada	MSN	en.wikipedia.org/wiki/Swine_flu
Canada	MSN	www.medicinenet.com/swine_flu/article.htm
Canada	MSN	www.semp.us/publications/biot_reader.php?BiotID=162
Canada	MSN	www.inlandnewstoday.com/story.php?s=7976
Canada	MSN	www.washingtonpost.com/wp-dyn/content/article/2009/04/21/AR2009042103694.html
Canada	MSN	www.seattlechildrens.org/home/about_childrens/in_the_news/2009/04/004661.asp
Canada	MSN	www.merinews.com/catFull.jsp?articleID=15768096
Canada	MSN	www.dailytargum.com/opinions/swine-flu-causes-unnecessary-panic-1.1739285
Canada	MSN	www.kptv.com/health/19317868/detail.html
Canada	MSN	swineoutbreak.com/
Canada	MSN	www.cdc.gov/flu/protect/preventing.htm
Canada	MSN	www.cdc.gov/h1n1flu/qa.htm
Canada	MSN	en.wikipedia.org/wiki/Flu_treatment
Canada	MSN	www.webmd.com/cold-and-flu/flu-guide/20061101/swine-flu-faq?src=RSS_PUBLIC
Canada	MSN	swine-flu-treatment.blogspot.com/
UK	Google	www.direct.gov.uk/en/Swineflu/DG_177831
UK	Google	www.direct.gov.uk/pandemicflu
UK	Google	www.guardian.co.uk/world/swine-flu
UK	Google	www.guardian.co.uk/world/2009/aug/05/argentina-swine-flu-deaths-double
UK	Google	news.bbc.co.uk/2/hi/health/8021958.stm
UK	Google	news.bbc.co.uk/2/hi/south_asia/8192646.stm
UK	Google	www.telegraph.co.uk/health/swine-flu/
UK	Google	www.nhs.uk/AlertsEmergencies/Pages/Pandemicflualert.aspx
UK	Google	www.nhs.uk/news/2009/04April/Pages/Swineflulatest.aspx
UK	Google	news.uk.msn.com/special-reports/swine-flu.aspx
UK	Yahoo	www.direct.gov.uk/en/Swineflu/DG_177831
UK	Yahoo	www.direct.gov.uk/pandemicflu
UK	Yahoo	www.guardian.co.uk/world/swine-flu
UK	Yahoo	news.bbc.co.uk/2/hi/health/8021958.stm
UK	Yahoo	www.nhs.uk/AlertsEmergencies/Pages/Pandemicflualert.aspx
UK	Yahoo	www.telegraph.co.uk/health/swine-flu
UK	Yahoo	www.reuters.com/news/globalcoverage/swineflu
UK	Yahoo	www.swineflubritain.co.uk
UK	Yahoo	www.swineflumask.co.uk/index.html
UK	Yahoo	www.swineflusymptoms.org.uk
UK	MSN	www.nhs.uk/conditions/Pandemic-flu
UK	MSN	www.telegraph.co.uk/health/swine-flu
UK	MSN	www.nhs.uk/conditions/pandemic-flu/Pages/Introduction.aspx?WT.srch=1
UK	MSN	www.nhs24.com/content/default.asp?page=home_swineflu
UK	MSN	www.rpsgb.org/flu
UK	MSN	www.mhra.gov.uk/Safetyinformation/Swinefluinformation/index.htm
UK	MSN	www.direct.gov.uk/en/Swineflu/DG_177884
UK	MSN	www.fco.gov.uk/en/travelling-and-living-overseas/swine-flu
UK	MSN	www.nhs.uk/Conditions/Pandemic-flu/Pages/Symptoms.aspx
UK	MSN	www.telegraph.co.uk/health/swine-flu-information/5258377/Swine-Flu-Symptoms.html
UK	MSN	www.guardian.co.uk/world/2009/apr/28/swine-flu-symptoms-precautions
UK	MSN	www.guardian.co.uk/world/2009/jul/02/swine-flu-uk
UK	MSN	www.paltelegraph.com/entertainment/health/​​1675-uk-swine-flu-medication-not-good-for-children
UK	MSN	easyfluprotection.co.uk/antiviral-medication/info_15.html
UK	MSN	www.guardian.co.uk/world/2009/aug/06/mass-immunisation-swine-flu-schools
UK	MSN	www.flujabs.org
UK	MSN	www.timesonline.co.uk/tol/life_and_style/health/article6721297.ece
US	Google	www.cdc.gov/H1N1FLU/
US	Google	www.cdc.gov/H1N1flu/qa.htm
US	Google	en.wikipedia.org/wiki/Swine_influenza
US	Google	en.wikipedia.org/wiki/2009_flu_pandemic
US	Google	www.who.int/csr/disease/swineflu/en/
US	Google	www.medicinenet.com/swine_flu/article.htm
US	Google	www.nlm.nih.gov/medlineplus/h1n1fluswineflu.html
US	Google	www.pandemicflu.gov
US	Google	www.reuters.com/news/globalcoverage/swineflu
US	Google	www.ebscohost.com/dynamed/swineflu/
US	Yahoo	www.cdc.gov/h1n1flu
US	Yahoo	www.who.int/csr/disease/swineflu/en/index.html
US	Yahoo	news.yahoo.com/topics/swine-flu-outbreak
US	Yahoo	pandemicflu.gov/faq/swineflu
US	Yahoo	en.wikipedia.org/wiki/2009_swine_flu_outbreak
US	Yahoo	topics.nytimes.com/top/reference/timestopics/subjects/i/influenza/swine_influenza/index.html
US	Yahoo	www.webmd.com/cold-and-flu/flu-guide/swine-flu-faq-1
US	Yahoo	www.washingtonpost.com/wp-srv/health/swineflu
US	Yahoo	www.idph.state.il.us/flu/swine_flu_fs.htm
US	Yahoo	www.cbc.ca/health/story/2009/04/24/f-swineflu-faq.html
US	MSN	en.wikipedia.org/wiki/Swine_influenza
US	MSN	www.medicinenet.com/swine_flu/article.htm
US	MSN	www.haverford.edu/biology/edwards/disease/viral_essays/warnervirus.htm
US	MSN	www.swine-flu-map-animation.com
US	MSN	www.mahalo.com/swine-flu-new-york
US	MSN	www.semp.us/publications/biot_reader.php?BiotID=162
US	MSN	lifewithmycutie.com/?p=282
US	MSN	swineflulol.com/
US	MSN	www.inlandnewstoday.com/story.php?s=7976
US	MSN	www.washingtonpost.com/wp-dyn/content/article/2009/04/21/AR2009042103694.html
US	MSN	www.seattlechildrens.org/home/about_childrens/in_the_news/2009/04/004661.asp
US	MSN	www.merinews.com/catFull.jsp?articleID=15768096
US	MSN	www.dailytargum.com/opinions/swine-flu-causes-unnecessary-panic-1.1739285
US	MSN	www.kptv.com/health/19317868/detail.html
US	MSN	swineoutbreak.com/
US	MSN	www.cdc.gov/flu/protect/preventing.htm
US	MSN	www.cdc.gov/h1n1flu/qa.htm
US	MSN	en.wikipedia.org/wiki/Flu_treatment
US	MSN	www.webmd.com/cold-and-flu/flu-guide/20061101/swine-flu-faq?src=RSS_PUBLIC
US	MSN	swine-flu-treatment.blogspot.com/
